# Supplementary material for: CADM1/TSLC1 Identifies HTLV-1-Infected Cells and Determines Their Susceptibility to CTL-Mediated Lysis
Source: PLoS Pathog. 2016 Apr 22;12(4):e1005560. doi: 10.1371/journal.ppat.1005560 (PMC4841533; doi:10.1371/journal.ppat.1005560)
Supplement: S1 Table — (XLSX) [file ppat.1005560.s001.xlsx]

## Sheet: Sheet1
Patient	Clinical Status	Sex	Age	PVL	Figure	Experiment
HIK	Asymptomatic Carrier	F	42	0.98	1,2	Marker expression
HIO	Asymptomatic Carrier	M	41	1.53	1,2	Marker expression
HIR	Asymptomatic Carrier	F	61	10.03	1,2	Marker expression
HIV	Asymptomatic Carrier	F	35	8.33	1,2	Marker expression
HIW	Asymptomatic Carrier	M	48	1.63	1,2	Marker expression
HIZ	Asymptomatic Carrier	F	58	0.97	1,2	Marker expression
HJA	Asymptomatic Carrier	M	47	5.8	1,2	Marker expression
HJB	Asymptomatic Carrier	F	56	0	1,2	Marker expression
HJE	Asymptomatic Carrier	F	76	8.84	1,2	Marker expression
HJF	Asymptomatic Carrier	F	62	0	1,2	Marker expression
HJI	Asymptomatic Carrier	M	45	0.31	1,2	Marker expression
HJY	Asymptomatic Carrier	F	51	0.32	1,2	Marker expression
HKG	Asymptomatic Carrier	M	35	20.18	1,2	Marker expression
TCQ	HAM/TSP	M	73	24.67	1,2	Marker expression
TCR	HAM/TSP	M	54	28.93	1,2	Marker expression
TCZ/N23	HAM/TSP	F	67	2.44	1,2	Marker expression
TDB	HAM/TSP	F	52	18.89	1,2	Marker expression
TDK	HAM/TSP	M	65	16.08	1,2	Marker expression
TDO	HAM/TSP	F	47	5.02	1,2	Marker expression
TDP	HAM/TSP	M	58	28.96	1,2	Marker expression
TDS	HAM/TSP	F	49	9.46	1,2	Marker expression
TDT	HAM/TSP	F	41	11.86	1,2	Marker expression
TDV	HAM/TSP	F	50	6.55	1,2	Marker expression
TDW	HAM/TSP	F	48	9.64	1,2	Marker expression
TEJ	HAM/TSP	F	47	99.67	1,2	Marker expression
ULC	Uninfected	Unknown	Unknown	Not Quantified	1,2	Marker expression
UYS	Uninfected	Unknown	Unknown	Not Quantified	1,2	Marker expression
UMS	Uninfected	Unknown	Unknown	Not Quantified	1,2	Marker expression
UBB	Uninfected	Unknown	Unknown	Not Quantified	1,2	Marker expression
UAW	Uninfected	Unknown	Unknown	Not Quantified	1,2	Marker expression
UNL	Uninfected	Unknown	Unknown	Not Quantified	1,2	Marker expression
UAF	Uninfected	Unknown	Unknown	Not Quantified	1,2	Marker expression
USM	Uninfected	Unknown	Unknown	Not Quantified	1,2	Marker expression
HAI	Asymptomatic Carrier	F	79.5014	21.2342	3	Flow Sorting
HBL	Asymptomatic Carrier	F	21.4959	3.17734	3	Flow Sorting
HBU	Asymptomatic Carrier	M	55.9753	5.92338	3	Flow Sorting
HCP	Asymptomatic Carrier	F	52.9178	10.9814	3	Flow Sorting
HES	Asymptomatic Carrier	F	73.2164	31.2795	3	Flow Sorting
HGP	Asymptomatic Carrier	F	45.1562	6.51053	3	Flow Sorting
TDV	HAM/TSP	F	50.3726	6.19542	3	Flow Sorting
TDX	HAM/TSP	F	59.3096	15.5855	3	Flow Sorting
TDZ	HAM/TSP	F	54.3644	18.2389	3	Flow Sorting
TEF	HAM/TSP	M	49.8192	5.22942	3	Flow Sorting
TEL	HAM/TSP	F	68.9342	8.04653	3	Flow Sorting
TEP	HAM/TSP	F	48.0685	22.1363	3	Flow Sorting
HBI	Asymptomatic Carrier	F	45	10.56	5,6	Lysis Assay
HBU	Asymptomatic Carrier	M	59	13.58	5,6	Lysis Assay
HCF	Asymptomatic Carrier	F	39	2.16	5,6	Lysis Assay
HCP	Asymptomatic Carrier	F	55	18.5	5,6	Lysis Assay
HDD	Asymptomatic Carrier	F	57	12.7	5,6	Lysis Assay
HDF	Asymptomatic Carrier	F	48	3.13	5,6	Lysis Assay
HGK	Asymptomatic Carrier	F	24	25.16	5,6	Lysis Assay
HGY	Asymptomatic Carrier	F	59	47.6	5,6	Lysis Assay
HHI	Asymptomatic Carrier	F	48	17.38	5,6	Lysis Assay
HHZ	Asymptomatic Carrier	M	24	11.78	5,6	Lysis Assay
HKG	Asymptomatic Carrier	M	36	51.11	5,6	Lysis Assay
TAD	HAM/TSP	F	54	35.15	5,6	Lysis Assay
TAN	HAM/TSP	F	54	25.08	5,6	Lysis Assay
TAQ	HAM/TSP	M	85	23.07	5,6	Lysis Assay
TAT	HAM/TSP	F	78	43.28	5,6	Lysis Assay
TBP	HAM/TSP	M	72	68.21	5,6	Lysis Assay
TCD	HAM/TSP	F	28	60.2	5,6	Lysis Assay
TCK	HAM/TSP	F	65	22.23	5,6	Lysis Assay
TCL	HAM/TSP	F	59	34.83	5,6	Lysis Assay
TDK	HAM/TSP	M	65	34.26	5,6	Lysis Assay
TDW	HAM/TSP	F	48	8.9	5,6	Lysis Assay
TEC	HAM/TSP	M	62	77.17	5,6	Lysis Assay
TW	HAM/TSP	F	49	38.06	5,6	Lysis Assay
HBT	Asymptomatic Carrier	F	74	Not Quantified	7	Susceptibility Assay
HFG	Asymptomatic Carrier	F	64	Not Quantified	7	Susceptibility Assay
HGP	Asymptomatic Carrier	F	45	Not Quantified	7	Susceptibility Assay
TAQ	HAM/TSP	M	87	Not Quantified	7	Susceptibility Assay
TAT	HAM/TSP	F	78	Not Quantified	7	Susceptibility Assay
TDR	HAM/TSP	F	50	Not Quantified	7	Susceptibility Assay
